# Supplementary material for: CHH demethylation in the ZmGST2 promoter enhances maize drought tolerance by regulating ROS scavenging and root growth
Source: BMC Plant Biol. 2025 Aug 18;25:1083. doi: 10.1186/s12870-025-07012-9 (PMC12359901; doi:10.1186/s12870-025-07012-9)
Supplement: Supplementary file 2 — Supplementary Material 2: Table S1. Sequences of primers PCR used in the study. [file 12870_2025_7012_MOESM2_ESM.xlsx]

## Sheet: Table. S1
Table S1. Sequences of primers PCR used in the study.
Description	Forward	Reward
Zm00001d052194 primers for qRT-PCR	CTGTTCTCAGGTAATATTTTCCGTG	AAGTCGTCCACAAGGTTCAG
Zm00001d034356 primers for qRT-PCR	CACCACAACCGAATAAATGGTT	CATCTCGAAAGCACACAAGAAC
Zm00001d012322 primers for qRT-PCR	AATAGCAATGAAGAGCACTTGC	GCGACGTAGTAGAATCTTTCCA
Zm00001d010529 primers for qRT-PCR	ATGATCGTGGTTAGCTACAAGG	CGATCTCCTTCATCTTGGTCAG
Zm00001d018220 primers for qRT-PCR	GGTTGTGAACTCTGTACGTTC	GCTGAGCTTGCATGTCTTATTA
Zm00001d010048 primers for qRT-PCR	AGTGGGTTGCTGAAATAAGAGA	GAGTGATTTGATGTCGTTGTCG
Zm00001d018973 primers for qRT-PCR	GTGCAAGAAGCTCAGGATAATG	CGTGTCTGTAGCCCTCTGTTTAT
Zm00001d014253 primers for qRT-PCR	AGCTGTGATTTGAGGATGTCTC	ATGATCTGACTGTACGAAGCAT
Zm00001d038806 primers for qRT-PCR	GATGAAGTCGGACATCCTGATC	CTCCTCCATGATCCTCATCTTC
Zm00001d016674 primers for qRT-PCR	GAAGTAGCAAGGTTGAAACAGG	GCGAAATACGAACCATTCTCTC
Zm00001d001944 primers for qRT-PCR	CGAGAAAGACATGAGCATATCG	CCCATTGTTGAACACGTATAGG
Zm00001d041604 primers for qRT-PCR	AAGACAGATTCCCTTCACCTTG	GACGAGGGCATCTTTGTAATTC
Zm00001d024839 primers for qRT-PCR	GTTTACGGGTGGGCTATCTC	GATCGCACGTGATTCGAAGAG
GAPDH primers for qRT-PCR	ACTGTGGATGTCTCGGTTGTTG	CCTCGGAAGCAGCCTTAATAGC
Primers used for ZmGST2 subcellular localization	GCTTGATATCGAATTCATGGCTACGCCGGCGGT	TCATACTAGTGGATCCCTCCTGTTCCTTGGGCGCTC
Primers used for silencing ZmGST2	TGGTGGAAATGTCCGAGTCTGAGGTACCGGAAGGTGCCGGTGCTCG	GAGATTAGGAAGGGGAGGTTCTAGAACGTGGCCAGCCGCGCCTCG
Primers used for VIGS-ZmGST2	CCGCTTCTTACCATTCTATCAGG	GAGATTAGGAAGGGGAGGTTCTAGAACGTGGCCAGCCGCGCCTCG
Primers used for the construction of ZmGST2 transgenic plants	TTAGCCCTGCCTTCATACGC	ATCATCGCAAGACCGGCAAC
Primers used for methylation sequencing	GAAATTTTGGTTGAGTAGATGAAAA	ACCCGAACCTATACCCTAAAATAT
